# Supplementary material for: Novel Molecular Insights into the Anti-Inflammatory and Antifibrotic Effects of Dexamethasone on Human Ligamentum Flavum-Derived Cells
Source: Int J Mol Sci. 2026 Mar 27;27(7):3047. doi: 10.3390/ijms27073047 (PMC13073170; doi:10.3390/ijms27073047)
Supplement: Supplementary file 1 [file ijms-27-03047-s001.zip]

Archive with 1 entries (1 files):
- ijms-4181017-supplementary.pdf
